# Supplementary material for: The Revival of Aztreonam in Combination with Avibactam against Metallo-β-Lactamase-Producing Gram-Negatives: A Systematic Review of In Vitro Studies and Clinical Cases
Source: Antibiotics (Basel). 2021 Aug 20;10(8):1012. doi: 10.3390/antibiotics10081012 (PMC8388901; doi:10.3390/antibiotics10081012)
Supplement: Supplementary file 1 [file antibiotics-10-01012-s001.zip]

Archive with 1 entries (1 files):
- antibiotics-1317356-supplementary.pdf
